# Supplementary material for: Glucose-6-Phosphate Dehydrogenase::6-Phosphogluconolactonase from the Parasite Giardia lamblia. A Molecular and Biochemical Perspective of a Fused Enzyme
Source: Microorganisms. 2021 Aug 7;9(8):1678. doi: 10.3390/microorganisms9081678 (PMC8399836; doi:10.3390/microorganisms9081678)
Supplement: Supplementary file 1 [file microorganisms-09-01678-s001.zip]

Archive with 1 entries (1 files):
- microorganisms-1325219-supplementary.pdf
